# Supplementary material for: Eight-year experience of maternal death surveillance in Morocco: qualitative study of stakeholders’ views at a subnational level
Source: BMC Public Health. 2022 Nov 18;22:2111. doi: 10.1186/s12889-022-14556-0 (PMC9673401; doi:10.1186/s12889-022-14556-0)
Supplement: Supplementary file 1 — Additional file 1. Assessment of health region level MDSS in Morocco. Figure S1. Score by health region for each level of implementation. Figure S2. Implementation progress on the schematic scoring scale. [file 12889_2022_14556_MOESM1_ESM.xlsx]

## Sheet: Figure S1
Figure S1. Score by health region for each level of implementation

## Sheet: Figure S2
Figure S2. Implementation progress on the schematic scoring scale
